# Supplementary material for: Effect of Modified Bioceramic Mineral Trioxide Aggregate Cement with Mesoporous Nanoparticles on Human Gingival Fibroblasts
Source: Curr Issues Mol Biol. 2024 Mar 30;46(4):3005–21. doi: 10.3390/cimb46040188 (PMC11048828; doi:10.3390/cimb46040188)
Supplement: Supplementary file 1 [file cimb-46-00188-s001.zip]

Archive with 1 entries (1 files):
- cimb-2891149-supplementary.pdf
